# Supplementary material for: Persistent low serum zinc is associated with recurrent sepsis in critically ill patients - A pilot study
Source: PLoS One. 2017 May 4;12(5):e0176069. doi: 10.1371/journal.pone.0176069 (PMC5417428; doi:10.1371/journal.pone.0176069)
Supplement: S1 Data — (XLS) [file pone.0176069.s001.xls]

## Sheet: Sheet1
Pat_Nr	Group	Focus	Sex	Height	Weight	Outcome_28d	Outcome_90d	Max_Norepinephrine	Hours_of_vasopressor_support	Hours_of_ventilator_support	SOFA_TA	APACHE_II_TA	Recurrent_sepsis	Zn_TA	Zn_1	Zn_2	Zn_3
68	Healthy Control	N/A	N/A	N/A	N/A	N/A	N/A	N/A	N/A	N/A	N/A	N/A	N/A	12.1	N/A	N/A	N/A
69	Healthy Control	N/A	N/A	N/A	N/A	N/A	N/A	N/A	N/A	N/A	N/A	N/A	N/A	10.5	N/A	N/A	N/A
70	Healthy Control	N/A	N/A	N/A	N/A	N/A	N/A	N/A	N/A	N/A	N/A	N/A	N/A	12.4	N/A	N/A	N/A
71	Healthy Control	N/A	N/A	N/A	N/A	N/A	N/A	N/A	N/A	N/A	N/A	N/A	N/A	11.6	N/A	N/A	N/A
72	Healthy Control	N/A	N/A	N/A	N/A	N/A	N/A	N/A	N/A	N/A	N/A	N/A	N/A	12.3	N/A	N/A	N/A
73	Healthy Control	N/A	N/A	N/A	N/A	N/A	N/A	N/A	N/A	N/A	N/A	N/A	N/A	10.2	N/A	N/A	N/A
74	Healthy Control	N/A	N/A	N/A	N/A	N/A	N/A	N/A	N/A	N/A	N/A	N/A	N/A	9.7	N/A	N/A	N/A
75	Healthy Control	N/A	N/A	N/A	N/A	N/A	N/A	N/A	N/A	N/A	N/A	N/A	N/A	10.9	N/A	N/A	N/A
76	Healthy Control	N/A	N/A	N/A	N/A	N/A	N/A	N/A	N/A	N/A	N/A	N/A	N/A	11.9	N/A	N/A	N/A
77	Healthy Control	N/A	N/A	N/A	N/A	N/A	N/A	N/A	N/A	N/A	N/A	N/A	N/A	11.4	N/A	N/A	N/A
78	Healthy Control	N/A	N/A	N/A	N/A	N/A	N/A	N/A	N/A	N/A	N/A	N/A	N/A	10.7	N/A	N/A	N/A
79	Healthy Control	N/A	N/A	N/A	N/A	N/A	N/A	N/A	N/A	N/A	N/A	N/A	N/A	11.5	N/A	N/A	N/A
80	Healthy Control	N/A	N/A	N/A	N/A	N/A	N/A	N/A	N/A	N/A	N/A	N/A	N/A	9.9	N/A	N/A	N/A
81	Healthy Control	N/A	N/A	N/A	N/A	N/A	N/A	N/A	N/A	N/A	N/A	N/A	N/A	9.9	N/A	N/A	N/A
82	Healthy Control	N/A	N/A	N/A	N/A	N/A	N/A	N/A	N/A	N/A	N/A	N/A	N/A	10	N/A	N/A	N/A
83	Healthy Control	N/A	N/A	N/A	N/A	N/A	N/A	N/A	N/A	N/A	N/A	N/A	N/A	8.2	N/A	N/A	N/A
84	Healthy Control	N/A	N/A	N/A	N/A	N/A	N/A	N/A	N/A	N/A	N/A	N/A	N/A	13.5	N/A	N/A	N/A
85	Healthy Control	N/A	N/A	N/A	N/A	N/A	N/A	N/A	N/A	N/A	N/A	N/A	N/A	9.8	N/A	N/A	N/A
86	Healthy Control	N/A	N/A	N/A	N/A	N/A	N/A	N/A	N/A	N/A	N/A	N/A	N/A	11.8	N/A	N/A	N/A
87	Healthy Control	N/A	N/A	N/A	N/A	N/A	N/A	N/A	N/A	N/A	N/A	N/A	N/A	13.6	N/A	N/A	N/A
50	Surgical Control	N/A	female	163	54	Survivor	Survivor	0	0	0	1	11	No	8	6.4	N/A	N/A
51	Surgical Control	N/A	male	183	74	Survivor	Survivor	0.041	10	0	7	9	No	7.6	6	7.2	8.3
52	Surgical Control	N/A	female	168	150	Survivor	Survivor	0	0	1	1	4	No	11.6	10.4	N/A	N/A
53	Surgical Control	N/A	male	168	62	Survivor	Survivor	0.235	49	10	5	7	Yes	4.5	3	3.5	3.7
54	Surgical Control	N/A	female	168	115	Survivor	Survivor	0.029	2.5	4	6	4	No	4.5	4.7	N/A	N/A
55	Surgical Control	N/A	male	179	78	Survivor	Survivor	0.278	61	7	5	2	Yes	2.8	2.5	3.5	N/A
56	Surgical Control	N/A	male	180	133	Survivor	Survivor	0	0	0	3	10	No	7	8.1	N/A	N/A
57	Surgical Control	N/A	male	173	94	Survivor	Survivor	0.053	18	4	4	7	Yes	4.5	3.9	5.3	6.7
58	Surgical Control	N/A	female	163	80	Survivor	Survivor	0.104	8	2	7	4	No	9.1	7.1	9.5	10.9
59	Surgical Control	N/A	male	N/A	N/A	Survivor	Survivor	0	0	0	1	5	Yes	10	9.3	9.8	9.8
60	Surgical Control	N/A	male	185	115	Survivor	Survivor	0.12	115	19	8	14	No	N/A	3	5.3	7.7
61	Surgical Control	N/A	female	165	80	Survivor	Survivor	0	0	4	0	11	No	7.3	5.4	N/A	N/A
62	Surgical Control	N/A	male	183	122	Survivor	Survivor	0	0	8	3	3	No	5.2	3.6	3.7	3.7
63	Surgical Control	N/A	female	164	75	Survivor	Survivor	0	0	2	0	10	No	6.4	5.9	N/A	N/A
64	Surgical Control	N/A	male	169	84	Survivor	Survivor	0	0	0	2	11	No	10.7	9.6	N/A	N/A
65	Surgical Control	N/A	male	185	87	Survivor	Non-Survivor	0	0	14	1	12	Yes	11.2	4.7	3.5	4.3
66	Surgical Control	N/A	male	177	73	Survivor	Survivor	0.165	13	7	6	9	No	5.3	4.5	N/A	N/A
67	Surgical Control	N/A	female	165	45	Survivor	Survivor	0	0	0	3	12	No	4.8	2.5	N/A	N/A
2	Sepsis	pulmonary	female	168	88	Survivor	Survivor	0	0	0	3	17	No	4.1	5.5	7.7	7.8
9	Sepsis	abdomen	male	164	88	Survivor	Survivor	0	0	3	2	0	No	5.4	7.1	5.4	8.2
14	Sepsis	pulmonary	male	168	60	Survivor	Survivor	0	0	0	5	10	No	4	4.8	5.4	6
16	Sepsis	pulmonary	female	170	75	Survivor	Survivor	0	0	15	3	11	No	7.9	8	8.9	N/A
17	Sepsis	abdomen	male	176	85	Survivor	Survivor	0	29	6	3	13	Yes	3.3	3.5	4.1	4.8
19	Sepsis	pulmonary	male	166	62	Survivor	Survivor	0.035	13	0	7	6	No	4.6	5.7	7.9	N/A
27	Sepsis	N/A	female	158	61	Survivor	Survivor	0.098	10	0	N/A	13	No	N/A	5.7	3.9	6.4
28	Sepsis	pulmonary	male	185	100	Survivor	Survivor	0	0	40	N/A	9	No	N/A	6.6	8.9	7.6
40	Sepsis	abdomen	male	180	72	Survivor	Survivor	0	0	2	2	5	No	6.2	5.2	6	N/A
46	Sepsis	pulmonary	male	178	95	Survivor	Survivor	0	0	0	3	10	No	8.2	7.8	7.7	8.2
48	Sepsis	pulmonary	female	169	75	Survivor	Non-Survivor	0	0	39	N/A	19	Yes	N/A	5	5.7	5.4
3	Severe Sepsis	abdomen	male	171	75	Survivor	Survivor	0.187	72	925	7	13	Yes	6.1	6.2	8.2	5.7
12	Severe Sepsis	abdomen	female	158	172	Survivor	Non-Survivor	0.121	320	633	5	8	Yes	5	4.2	3.7	3.4
18	Severe Sepsis	abdomen	male	178	88	Survivor	Survivor	0.08	44	32	4	8	Yes	5.3	5.2	4.6	5.2
29	Severe Sepsis	pulmonary	male	178	95	Survivor	Survivor	0.035	8	0	N/A	16	No	N/A	3.5	4.6	5.6
32	Severe Sepsis	pulmonary	female	160	67	Survivor	Survivor	0.174	39	6	6	13	No	4.3	3.9	4.7	5.3
36	Severe Sepsis	abdomen	female	165	80	Survivor	Survivor	0.125	30	5	4	10	No	6.5	7.2	N/A	N/A
42	Severe Sepsis	N/A	male	180	100	Non-Survivor	Non-Survivor	0.03	4	9	N/A	17	fulminant course	N/A	6	6.7	N/A
0	Septic Shock	abdomen	female	157	55	Survivor	Survivor	0.345	30	0	7	8	Yes	3.9	4.7	4.6	N/A
1	Septic Shock	abdomen	male	185	90	Non-Survivor	Non-Survivor	0.963	90	90	16	19	fulminant course	N/A	N/A	N/A	N/A
4	Septic Shock	abdomen	female	155	35	Survivor	Non-Survivor	0.952	672	662	8	24	Yes	1.5	1.5	1.4	1.8
5	Septic Shock	pulmonary	female	146	70	Survivor	Survivor	0.119	91	31	9	21	No	3.2	4.7	6	7
6	Septic Shock	abdomen	female	168	68	Non-Survivor	Non-Survivor	0.176	92	23	7	14	fulminant course	3.2	3.2	4.7	6.3
7	Septic Shock	N/A	male	191	110	Non-Survivor	Non-Survivor	4.242	36	36	11	25	fulminant course	1.6	3.3	N/A	N/A
10	Septic Shock	N/A	male	190	90	Survivor	Survivor	0.333	49	38	9	17	Yes	8	6.3	5.2	N/A
11	Septic Shock	pulmonary	male	180	65	Survivor	Survivor	0.277	27	21	8	10	No	4.3	3.4	4.7	5.8
21	Septic Shock	abdomen	female	160	58	Survivor	Survivor	2.138	587	618	8	22	Yes	2.4	2.4	3	2.4
24	Septic Shock	pulmonary	female	160	70	Survivor	Survivor	0.286	62	178	16	18	No	5.9	10.2	10	10.2
25	Septic Shock	abdomen	female	161	62	Non-Survivor	Non-Survivor	1.882	24	18	13	29	fulminant course	2	N/A	N/A	N/A
26	Septic Shock	pulmonary	male	182	81	Survivor	Survivor	0.144	23	0	7	14	No	3.9	6.3	N/A	N/A
30	Septic Shock	N/A	male	182	55	Non-Survivor	Non-Survivor	0.455	264	90	7	29	Yes	1.5	1.7	1.3	3.1
31	Septic Shock	abdomen	male	180	105	Survivor	Survivor	0.067	24	19	9	13	Yes	N/A	2.4	3	N/A
33	Septic Shock	abdomen	female	161	90	Survivor	Survivor	0.37	141	235	7	10	Yes	1.5	2.5	3.5	4.5
34	Septic Shock	pulmonary	female	180	93	Survivor	Survivor	0.125	59	59	8	16	Yes	6.2	6.7	6.4	6.8
35	Septic Shock	N/A	male	176	80	Survivor	Survivor	0.479	154	217	N/A	22	Yes	N/A	2	2.3	3.7
37	Septic Shock	pulmonary	female	160	90	Survivor	Survivor	0.259	161	161	N/A	15	Yes	N/A	1.3	2.5	3.7
38	Septic Shock	pulmonary	female	180	84	Survivor	Survivor	0.179	33	0	4	13	No	7.1	6.9	N/A	N/A
39	Septic Shock	pulmonary	male	187	119	Survivor	Survivor	1.064	84.5	360	8	30	Yes	7	6.6	7.3	8.7
41	Septic Shock	pulmonary	female	175	70	Survivor	Survivor	0.381	121	120	N/A	9	No	N/A	5.3	5.4	6.2
43	Septic Shock	abdomen	male	182	90	Survivor	Survivor	0.278	43	3	5	20	No	4.2	5.4	5.4	8.8
44	Septic Shock	abdomen	male	183	82	Non-Survivor	Non-Survivor	0.585	523	672	N/A	25	Yes	N/A	1.6	5.7	5.4
45	Septic Shock	pulmonary	male	175	80	Survivor	Survivor	0.083	8	0	9	15	No	7.8	8.9	10.4	N/A
47	Septic Shock	N/A	female	160	72	Survivor	Survivor	0.231	139	267	N/A	18	Yes	4.8	5.4	5.1	5.2
49	Septic Shock	pulmonary	female	173	80	Non-Survivor	Non-Survivor	1.25	260	330	N/A	22	Yes	N/A	9.3	7	7.1
